# Supplementary material for: Identification of Antioxidant Methyl Derivatives of Ortho-Carbonyl Hydroquinones That Reduce Caco-2 Cell Energetic Metabolism and Alpha-Glucosidase Activity
Source: Int J Mol Sci. 2024 Jul 30;25(15):8334. doi: 10.3390/ijms25158334 (PMC11313435; doi:10.3390/ijms25158334)
Supplement: Supplementary file 1 [file ijms-25-08334-s001.zip]

Archive with 1 entries (1 files):
- ijms-3121641-supplementary.pdf
